# Supplementary material for: Identification of a hub gene VCL for atherosclerotic plaques and discovery of potential therapeutic targets by molecular docking
Source: BMC Med Genomics. 2024 Jan 29;17:42. doi: 10.1186/s12920-024-01815-9 (PMC10826019; doi:10.1186/s12920-024-01815-9)
Supplement: Supplementary file 1 — Supplementary Material 1 [file 12920_2024_1815_MOESM1_ESM.xlsx]

## Sheet: Supplementary Table 1
Supplementary Table 1, Predicted AS therapeutic agents based on PPI network of VCL-related genes
drug_id	drug_name	distances	random_dis	Mean	SD	pvalue	FDR	global_pvalue	global_FDR
DB05771	LLL-3348	-6.62804	1.89316	1.13849	1.05256	7.99e-14	4.38e-10	2.2e-18	1.21e-14
DB01949	2-Amino-N,3,3-Trimethylbutanamide	-6.49375	0.536501	1.13849	1.05256	2.07e-13	1.13e-09	8.1e-18	4.45e-14
DB03683	2-{[Formyl(Hydroxy)Amino]Methyl}-4-Methylpentanoic Acid	-6.49375	1.65355	1.13849	1.05256	2.07e-13	1.13e-09	8.1e-18	4.45e-14
DB05495	PG-530742	-6.49375	0.512695	1.13849	1.05256	2.07e-13	1.13e-09	8.1e-18	4.45e-14
DB07117	5-(4-PHENOXYPHENYL)-5-(4-PYRIMIDIN-2-YLPIPERAZIN-1-YL)PYRIMIDINE-2,4,6(2H,3H)-TRIONE	-6.49375	2.05839	1.13849	1.05256	2.07e-13	1.13e-09	8.1e-18	4.45e-14
DB07246	(2R)-2-AMINO-3,3,3-TRIFLUORO-N-HYDROXY-2-{[(4-PHENOXYPHENYL)SULFONYL]METHYL}PROPANAMIDE	-6.49375	2.28773	1.13849	1.05256	2.07e-13	1.13e-09	8.1e-18	4.45e-14
DB07285	(3R)-4,4-DIFLUORO-3-[(4-METHOXYPHENYL)SULFONYL]BUTANOIC ACID	-6.49375	0.696557	1.13849	1.05256	2.07e-13	1.13e-09	8.1e-18	4.45e-14
DB02779	Dodecyltrimethylammonium	-6.24417	3.59062	1.13849	1.05256	1.16e-12	6.34e-09	8.65e-17	4.74e-13
DB05070	ADX10059	-6.00141	1.4676	1.13849	1.05256	5.87e-12	3.21e-08	8.03e-16	4.4e-12
DB12733	Dipraglurant	-6.00141	1.43081	1.13849	1.05256	5.87e-12	3.21e-08	8.03e-16	4.4e-12
DB00633	Dexmedetomidine	-5.80212	1.17615	1.13849	1.05256	2.14e-11	1.17e-07	4.74e-15	2.6e-11
DB06623	Flupirtine	-5.80212	0.706822	1.13849	1.05256	2.14e-11	1.17e-07	4.74e-15	2.6e-11
DB11738	Rilmenidine	-5.80212	2.0569	1.13849	1.05256	2.14e-11	1.17e-07	4.74e-15	2.6e-11
DB06241	Clenoliximab	-5.73657	0.555343	1.13849	1.05256	3.25e-11	1.78e-07	8.41e-15	4.61e-11
DB00056	Gemtuzumab ozogamicin	-5.65762	0.691743	1.15881	0.695093	5.28e-23	2.9e-19	1.67e-14	9.13e-11
DB06318	AVE9633	-5.64191	1.28445	1.13849	1.05256	5.9e-11	3.23e-07	1.91e-14	1.04e-10
DB07525	3-(3-methoxybenzyl)-1H-pyrrolo[2,3-b]pyridine	-5.63479	0.0837547	1.13849	1.05256	6.17e-11	3.37e-07	2.03e-14	1.11e-10
DB07840	(E)-[4-(3,5-Difluorophenyl)-3H-pyrrolo[2,3-b]pyridin-3-ylidene](3-methoxyphenyl)methanol	-5.63479	-0.965384	1.13849	1.05256	6.17e-11	3.37e-07	2.03e-14	1.11e-10
DB08577	3-[(3-(2-CARBOXYETHYL)-4-METHYLPYRROL-2-YL)METHYLENE]-2-INDOLINONE	-5.63479	1.51728	1.13849	1.05256	6.17e-11	3.37e-07	2.03e-14	1.11e-10
DB01977	6-(N-Phenylcarbamyl)-2-Naphthalenecarboxamidine	-5.62762	-0.489269	1.13849	1.05256	6.45e-11	3.53e-07	2.16e-14	1.18e-10
DB02398	6-[N-(4-(Aminomethyl)Phenyl)Carbamyl]-2-Naphthalenecarboxamidine	-5.62762	2.16816	1.13849	1.05256	6.45e-11	3.53e-07	2.16e-14	1.18e-10
DB02473	6-[N-(1-Isopropyl-3,4-Dihydro-7-Isoquinolinyl)Carbamyl]-2-Naphthalenecarboxamidine	-5.62762	0.762445	1.13849	1.05256	6.45e-11	3.53e-07	2.16e-14	1.18e-10
DB02551	6-[N-(4-Ethyl-1,2,3,4-Tetrahydro-6-Isoquinolinyl)Carbamyl]-2-Naphthalenecarboxamidine	-5.62762	2.24781	1.13849	1.05256	6.45e-11	3.53e-07	2.16e-14	1.18e-10
DB02705	6-[N-(1-Isopropyl-1,2,3,4-Tetrahydro-7-Isoquinolinyl)Carbamyl]-2-Naphthalenecarboxamidine	-5.62762	-1.7244	1.13849	1.05256	6.45e-11	3.53e-07	2.16e-14	1.18e-10
DB03046	7-Methoxy-8-[1-(Methylsulfonyl)-1h-Pyrazol-4-Yl]Naphthalene-2-Carboximidamide	-5.62762	0.924303	1.13849	1.05256	6.45e-11	3.53e-07	2.16e-14	1.18e-10
DB03082	6-[(Z)-Amino(Imino)Methyl]-N-[4-(Aminomethyl)Phenyl]-4-(Pyrimidin-2-Ylamino)-2-Naphthamide	-5.62762	1.44551	1.13849	1.05256	6.45e-11	3.53e-07	2.16e-14	1.18e-10
DB03476	Trans-6-(2-Phenylcyclopropyl)-Naphthalene-2-Carboxamidine	-5.62762	0.943774	1.13849	1.05256	6.45e-11	3.53e-07	2.16e-14	1.18e-10
DB03729	2-Amino-1H-benzimidazol-5-ol	-5.62762	1.81104	1.13849	1.05256	6.45e-11	3.53e-07	2.16e-14	1.18e-10
DB03782	N-(1-adamantyl)-N'-(4-guanidinobenzyl)urea	-5.62762	0.204026	1.13849	1.05256	6.45e-11	3.53e-07	2.16e-14	1.18e-10
DB04059	8-(Pyrimidin-2-Ylamino)Naphthalene-2-Carboximidamide	-5.62762	2.11901	1.13849	1.05256	6.45e-11	3.53e-07	2.16e-14	1.18e-10
DB04172	[2,4,6-Triisopropyl-Phenylsulfonyl-L-[3-Amidino-Phenylalanine]]-Piperazine-N'-Beta-Alanine	-5.62762	1.77077	1.13849	1.05256	6.45e-11	3.53e-07	2.16e-14	1.18e-10
DB06856	6-FLUORO-2-[2-HYDROXY-3-(2-METHYL-CYCLOHEXYLOXY)-PHENYL]-1H-INDOLE-5-CARBOXAMIDINE	-5.62762	1.32659	1.13849	1.05256	6.45e-11	3.53e-07	2.16e-14	1.18e-10
DB06857	N-(4-CARBAMIMIDOYL-3-CHORO-PHENYL)-2-HYDROXY-3-IODO-5-METHYL-BENZAMIDE	-5.62762	2.61456	1.13849	1.05256	6.45e-11	3.53e-07	2.16e-14	1.18e-10
DB07076	6-[(Z)-AMINO(IMINO)METHYL]-N-[3-(CYCLOPENTYLOXY)PHENYL]-2-NAPHTHAMIDE	-5.62762	-0.285209	1.13849	1.05256	6.45e-11	3.53e-07	2.16e-14	1.18e-10
DB07122	1-[4-(2-oxo-2-phenylethyl)phenyl]guanidine	-5.62762	0.636194	1.13849	1.05256	6.45e-11	3.53e-07	2.16e-14	1.18e-10
DB07129	(2R)-1-(2,6-dimethylphenoxy)propan-2-amine	-5.62762	1.38971	1.13849	1.05256	6.45e-11	3.53e-07	2.16e-14	1.18e-10
DB07625	4-(2-aminoethoxy)-N-(2,5-diethoxyphenyl)-3,5-dimethylbenzamide	-5.62762	2.00807	1.13849	1.05256	6.45e-11	3.53e-07	2.16e-14	1.18e-10
DB07626	4-(2-aminoethoxy)-N-(3-chloro-2-ethoxy-5-piperidin-1-ylphenyl)-3,5-dimethylbenzamide	-5.62762	-0.372156	1.13849	1.05256	6.45e-11	3.53e-07	2.16e-14	1.18e-10
DB08072	4-(2-AMINOETHOXY)-3,5-DICHLORO-N-[3-(1-METHYLETHOXY)PHENYL]BENZAMIDE	-5.62762	1.13948	1.13849	1.05256	6.45e-11	3.53e-07	2.16e-14	1.18e-10
DB08697	4-(2-aminoethoxy)-N-(3-chloro-5-piperidin-1-ylphenyl)-3,5-dimethylbenzamide	-5.62762	0.4801	1.13849	1.05256	6.45e-11	3.53e-07	2.16e-14	1.18e-10
DB07288	N-(4-chlorophenyl)-2-[(pyridin-4-ylmethyl)amino]benzamide	-5.52545	1.76458	1.13849	1.05256	1.22e-10	6.62e-07	5.15e-14	2.8e-10
DB04997	ATL1102	-5.50126	1.4446	1.13849	1.05256	1.41e-10	7.68e-07	6.31e-14	3.44e-10
DB05092	CDP323	-5.50126	1.84938	1.13849	1.05256	1.41e-10	7.68e-07	6.31e-14	3.44e-10
DB05468	R411	-5.50126	0.968708	1.13849	1.05256	1.41e-10	7.68e-07	6.31e-14	3.44e-10
DB04769	5-QUINOXALIN-6-YLMETHYLENE-THIAZOLIDINE-2,4-DIONE	-5.42054	1.80342	1.13849	1.05256	2.31e-10	1.26e-06	1.24e-13	6.75e-10
DB07073	5,5-dimethyl-2-morpholin-4-yl-5,6-dihydro-1,3-benzothiazol-7(4H)-one	-5.42054	1.18067	1.13849	1.05256	2.31e-10	1.26e-06	1.24e-13	6.75e-10
DB07503	(5E)-5-[(2,2-DIFLUORO-1,3-BENZODIOXOL-5-YL)METHYLENE]-1,3-THIAZOLIDINE-2,4-DIONE	-5.42054	0.0305012	1.13849	1.05256	2.31e-10	1.26e-06	1.24e-13	6.75e-10
DB08300	1-methyl-3-naphthalen-2-yl-1H-pyrazolo[3,4-d]pyrimidin-4-amine	-5.42054	2.481	1.13849	1.05256	2.31e-10	1.26e-06	1.24e-13	6.75e-10
DB01048	Abacavir	-5.40268	1.10728	1.13849	1.05256	2.57e-10	1.4e-06	1.44e-13	7.83e-10
DB06061	AZD-8330	-5.33272	0.321997	1.13849	1.05256	3.92e-10	2.13e-06	2.56e-13	1.39e-09
DB03767	Morpholine-4-Carboxylic Acid [1s-(2-Benzyloxy-1r-Cyano-Ethylcarbamoyl)-3-Methyl-Butyl]Amide	-5.18178	1.54213	1.13849	1.05256	9.58e-10	5.21e-06	8.73e-13	4.75e-09
DB03837	Morpholine-4-Carboxylic Acid (1-(3-Benzenesulfonyl-1-Phenethylallylcarbamoyl)-3-Methylbutyl)-Amide	-5.18178	1.5693	1.13849	1.05256	9.58e-10	5.21e-06	8.73e-13	4.75e-09
DB03984	Morpholine-4-Carboxylic Acid [1-(2-Benzylsulfanyl-1-Formyl-Ethylcarbamoyl)-2-Phenyl-Ethyl]-Amide	-5.18178	2.04149	1.13849	1.05256	9.58e-10	5.21e-06	8.73e-13	4.75e-09
DB05018	Migalastat	-5.18178	2.83066	1.13849	1.05256	9.58e-10	5.21e-06	8.73e-13	4.75e-09
DB07520	N-[1-(AMINOMETHYL)CYCLOPROPYL]-3-(MORPHOLIN-4-YLSULFONYL)-N~2~-[(1S)-2,2,2-TRIFLUORO-1-(4-FLUOROPHENYL)ETHYL]-L-ALANINAMIDE	-5.18178	0.544805	1.13849	1.05256	9.58e-10	5.21e-06	8.73e-13	4.75e-09
DB07587	N-(1-CYANOCYCLOPROPYL)-3-({[(2S)-5-OXOPYRROLIDIN-2-YL]METHYL}SULFONYL)-N~2~-[(1S)-2,2,2-TRIFLUORO-1-(4-FLUOROPHENYL)ETHYL]-L-ALANINAMIDE	-5.18178	0.147387	1.13849	1.05256	9.58e-10	5.21e-06	8.73e-13	4.75e-09
DB07589	N-[1-(AMINOMETHYL)CYCLOPROPYL]-3-(BENZYLSULFONYL)-N~2~-[(1S)-2,2,2-TRIFLUORO-1-(4-HYDROXYPHENYL)ETHYL]-L-ALANINAMIDE	-5.18178	1.6557	1.13849	1.05256	9.58e-10	5.21e-06	8.73e-13	4.75e-09
DB07839	N~2~-1,3-BENZOXAZOL-2-YL-3-CYCLOHEXYL-N-{2-[(4-METHOXYPHENYL)AMINO]ETHYL}-L-ALANINAMIDE	-5.18178	2.32768	1.13849	1.05256	9.58e-10	5.21e-06	8.73e-13	4.75e-09
DB07878	N-[(1S)-1-{1-[(1R,3E)-1-ACETYLPENT-3-EN-1-YL]-1H-1,2,3-TRIAZOL-4-YL}-1,2-DIMETHYLPROPYL]BENZAMIDE	-5.18178	0.815026	1.13849	1.05256	9.58e-10	5.21e-06	8.73e-13	4.75e-09
DB08195	(1R)-2-[(CYANOMETHYL)AMINO]-1-({[2-(DIFLUOROMETHOXY)BENZYL]SULFONYL}METHYL)-2-OXOETHYL MORPHOLINE-4-CARBOXYLATE	-5.18178	1.72193	1.13849	1.05256	9.58e-10	5.21e-06	8.73e-13	4.75e-09
DB08611	2-[(2',3',4'-TRIFLUOROBIPHENYL-2-YL)OXY]ETHANOL	-5.18178	1.74831	1.13849	1.05256	9.58e-10	5.21e-06	8.73e-13	4.75e-09
DB08752	N-[(1S)-2-[(4-cyano-1-methylpiperidin-4-yl)amino]-1-(cyclohexylmethyl)-2-oxoethyl]morpholine-4-carboxamide	-5.18178	1.31246	1.13849	1.05256	9.58e-10	5.21e-06	8.73e-13	4.75e-09
DB08755	N-[(1S)-2-{[(1R)-2-(benzyloxy)-1-cyano-1-methylethyl]amino}-1-(cyclohexylmethyl)-2-oxoethyl]morpholine-4-carboxamide	-5.18178	-0.128518	1.13849	1.05256	9.58e-10	5.21e-06	8.73e-13	4.75e-09
DB01736	[3-(Dodecanoylamino)Propyl](Hydroxy)Dimethylammonium	-5.14749	3.36053	1.13849	1.05256	1.17e-09	6.34e-06	1.15e-12	6.23e-09
DB02426	Carboxyatractyloside	-5.14749	2.29197	1.13849	1.05256	1.17e-09	6.34e-06	1.15e-12	6.23e-09
DB03429	Tetrastearoyl cardiolipin	-5.14749	1.48243	1.13849	1.05256	1.17e-09	6.34e-06	1.15e-12	6.23e-09
DB02303	(5S)-5-Iododihydro-2,4(1H,3H)-pyrimidinedione	-4.8752	1.25957	1.13849	1.05256	5.54e-09	2.99e-05	9.66e-12	5.24e-08
DB03048	6-Carboxymethyluracil	-4.8752	2.13719	1.13849	1.05256	5.54e-09	2.99e-05	9.66e-12	5.24e-08
DB03554	5-Iodouracil	-4.8752	-0.355498	1.13849	1.05256	5.54e-09	2.99e-05	9.66e-12	5.24e-08
DB04660	Choline alfoscerate	-4.8752	1.10647	1.13849	1.05256	5.54e-09	2.99e-05	9.66e-12	5.24e-08
DB09257	Gimeracil	-4.8752	1.12876	1.13849	1.05256	5.54e-09	2.99e-05	9.66e-12	5.24e-08
DB02095	Isatin	-4.84419	1.09626	1.13849	1.05256	6.58e-09	3.55e-05	1.22e-11	6.63e-08
DB02211	(R)-N-methyl-N-2-propynyl-1-indanamine	-4.84419	0.199212	1.13849	1.05256	6.58e-09	3.55e-05	1.22e-11	6.63e-08
DB03894	N-Propargyl-1(S)-Aminoindan	-4.84419	2.29418	1.13849	1.05256	6.58e-09	3.55e-05	1.22e-11	6.63e-08
DB04307	5-Hydroxy-N-Propargyl-1(R)-Aminoindan	-4.84419	2.33087	1.13849	1.05256	6.58e-09	3.55e-05	1.22e-11	6.63e-08
DB04677	N-METHYL-N-[(1R)-1-METHYL-2-PHENYLETHYL]PROP-2-EN-1-AMINE	-4.84419	1.95385	1.13849	1.05256	6.58e-09	3.55e-05	1.22e-11	6.63e-08
DB06654	Safinamide	-4.84419	2.66595	1.13849	1.05256	6.58e-09	3.55e-05	1.22e-11	6.63e-08
DB07512	7-[(3-CHLOROBENZYL)OXY]-2-OXO-2H-CHROMENE-4-CARBALDEHYDE	-4.84419	-0.410549	1.13849	1.05256	6.58e-09	3.55e-05	1.22e-11	6.63e-08
DB07513	7-[(3-CHLOROBENZYL)OXY]-4-[(METHYLAMINO)METHYL]-2H-CHROMEN-2-ONE	-4.84419	1.02704	1.13849	1.05256	6.58e-09	3.55e-05	1.22e-11	6.63e-08
DB08082	N-(2-AMINOETHYL)-P-CHLOROBENZAMIDE	-4.84419	1.65863	1.13849	1.05256	6.58e-09	3.55e-05	1.22e-11	6.63e-08
DB08176	(1Z)-4-(4-FLUOROPHENYL)-2-METHYLIDENEBUTAN-1-IMINE	-4.84419	0.0177415	1.13849	1.05256	6.58e-09	3.55e-05	1.22e-11	6.63e-08
DB08480	4-HYDROXY-N-PROPARGYL-1(R)-AMINOINDAN	-4.84419	3.3543	1.13849	1.05256	6.58e-09	3.55e-05	1.22e-11	6.63e-08
DB08516	(S)-(+)-2-[4-(FLUOROBENZYLOXY-BENZYLAMINO)PROPIONAMIDE]	-4.84419	2.57212	1.13849	1.05256	6.58e-09	3.55e-05	1.22e-11	6.63e-08
DB07684	5-(DIMETHYLAMINO)-2-NAPHTHALENESULFONIC ACID	-4.83628	1.32788	1.13849	1.05256	6.88e-09	3.7e-05	1.3e-11	7.03e-08
DB07901	5-CHLORO-6-METHYL-N-(2-PHENYLETHYL)-2-PYRIDIN-2-YLPYRIMIDIN-4-AMINE	-4.74493	-0.254297	1.13849	1.05256	1.14e-08	6.13e-05	2.59e-11	1.4e-07
DB07902	TERT-BUTYL {2-[(1,3-THIAZOL-2-YLAMINO)CARBONYL]PYRIDIN-3-YL}CARBAMATE	-4.74493	3.4264	1.13849	1.05256	1.14e-08	6.13e-05	2.59e-11	1.4e-07
DB07903	3-[(2,2-DIMETHYLPROPANOYL)AMINO]-N-1,3-THIAZOL-2-YLPYRIDINE-2-CARBOXAMIDE	-4.74493	-0.478177	1.13849	1.05256	1.14e-08	6.13e-05	2.59e-11	1.4e-07
DB05119	Rilapladib	-4.7362	1.51751	1.13849	1.05256	1.19e-08	6.42e-05	2.77e-11	1.49e-07
DB03614	Mecobalamin	-4.57471	1.95002	1.13849	1.05256	2.85e-08	0.000153388	9.11e-11	4.92e-07
DB00551	Acetohydroxamic acid	-4.46591	1.58873	1.13849	1.05256	5.06e-08	0.00027222	2e-10	1.08e-06
DB02118	CP-271485	-4.46591	2.40378	1.13849	1.05256	5.06e-08	0.00027222	2e-10	1.08e-06
DB03367	PF-00356231	-4.46591	2.13955	1.13849	1.05256	5.06e-08	0.00027222	2e-10	1.08e-06
DB04405	2-[2-(1,3-Dioxo-1,3-Dihydro-2h-Isoindol-2-Yl)Ethyl]-4-(4'-Ethoxy-1,1'-Biphenyl-4-Yl)-4-Oxobutanoic Acid	-4.46591	-0.751457	1.13849	1.05256	5.06e-08	0.00027222	2e-10	1.08e-06
DB07026	(1S,5S,7R)-N~7~-(BIPHENYL-4-YLMETHYL)-N~3~-HYDROXY-6,8-DIOXA-3-AZABICYCLO[3.2.1]OCTANE-3,7-DICARBOXAMIDE	-4.46591	0.0488633	1.13849	1.05256	5.06e-08	0.00027222	2e-10	1.08e-06
DB07446	N-(biphenyl-4-ylsulfonyl)-D-leucine	-4.46591	-0.400504	1.13849	1.05256	5.06e-08	0.00027222	2e-10	1.08e-06
DB07683	N-(dibenzo[b,d]thiophen-3-ylsulfonyl)-L-valine	-4.46591	1.9908	1.13849	1.05256	5.06e-08	0.00027222	2e-10	1.08e-06
DB07920	N-oxo-2-[(4-phenylphenyl)sulfonylamino]ethanamide	-4.46591	2.40251	1.13849	1.05256	5.06e-08	0.00027222	2e-10	1.08e-06
DB07921	2-[(4-fluorophenyl)sulfonylamino]-N-oxo-ethanamide	-4.46591	-0.44271	1.13849	1.05256	5.06e-08	0.00027222	2e-10	1.08e-06
DB07922	N-oxo-2-(phenylsulfonylamino)ethanamide	-4.46591	0.0941784	1.13849	1.05256	5.06e-08	0.00027222	2e-10	1.08e-06
DB08599	N-[(4-methoxyphenyl)sulfonyl]-D-alanine	-4.46591	1.36815	1.13849	1.05256	5.06e-08	0.00027222	2e-10	1.08e-06
DB02925	Piretanide	-4.45435	1.40886	1.13849	1.05256	5.37e-08	0.000288567	2.17e-10	1.17e-06
DB04700	GLUTATHIONE SULFINATE	-4.40672	1.4043	1.13849	1.05256	6.88e-08	0.000368687	3.05e-10	1.64e-06
DB04345	Lumichrome	-4.2485	0.547806	1.13849	1.05256	1.54e-07	0.000824614	9.2e-10	4.95e-06
DB04363	Mesobiliverdin IV alpha	-4.2485	2.31355	1.13849	1.05256	1.54e-07	0.000824614	9.2e-10	4.95e-06
DB00108	Natalizumab	-3.39153	0.97714	1.16851	0.562508	2.6e-16	1.43e-12	2.16e-07	0.00116058
DB05387	AE-941	-3.31989	1.7564	1.16851	0.562508	7.36e-16	4.04e-12	3.27e-07	0.00175892
DB00724	Imiquimod	-2.50194	0.476614	1.15881	0.695093	6.95e-08	0.000372161	2.44e-05	0.131212
DB06530	Resiquimod	-2.50194	2.03513	1.15881	0.695093	6.95e-08	0.000372161	2.44e-05	0.131212
DB06201	Rufinamide	-2.50071	1.42202	1.15881	0.695093	7.02e-08	0.000375641	2.45e-05	0.131941
DB00629	Guanabenz	-2.40106	0.578381	1.15881	0.695093	1.52e-07	0.000810364	3.93e-05	0.211189
DB00968	Methyldopa	-2.40106	0.908498	1.15881	0.695093	1.52e-07	0.000810364	3.93e-05	0.211189
DB01018	Guanfacine	-2.40106	1.22737	1.15881	0.695093	1.52e-07	0.000810364	3.93e-05	0.211189
DB06711	Naphazoline	-2.40106	2.03583	1.15881	0.695093	1.52e-07	0.000810364	3.93e-05	0.211189
DB00692	Phentolamine	-2.33974	1.34045	1.19489	0.452283	2.75e-15	1.51e-11	5.22e-05	0.280268
DB01608	Periciazine	-2.33974	1.94082	1.19489	0.452283	2.75e-15	1.51e-11	5.22e-05	0.280268
DB00087	Alemtuzumab	-2.31886	1.06517	1.19489	0.452283	3.96e-15	2.17e-11	5.74e-05	0.308146
DB06607	Catumaxomab	-2.31886	0.86922	1.19489	0.452283	3.96e-15	2.17e-11	5.74e-05	0.308146
DB11767	Sarilumab	-2.31886	2.08483	1.19489	0.452283	3.96e-15	2.17e-11	5.74e-05	0.308146
DB00457	Prazosin	-1.22649	1.42403	1.16306	0.405122	1.84e-09	9.94e-06	0.00417657	1
DB00575	Clonidine	-1.22649	0.811965	1.16306	0.405122	1.84e-09	9.94e-06	0.00417657	1
DB00935	Oxymetazoline	-1.22649	1.07971	1.16306	0.405122	1.84e-09	9.94e-06	0.00417657	1
DB06694	Xylometazoline	-1.22649	1.79031	1.16306	0.405122	1.84e-09	9.94e-06	0.00417657	1
DB09202	Cirazoline	-1.22649	1.12792	1.16306	0.405122	1.84e-09	9.94e-06	0.00417657	1
DB09205	Moxisylyte	-1.22649	0.918391	1.16306	0.405122	1.84e-09	9.94e-06	0.00417657	1
DB00002	Cetuximab	-1.21257	1.22447	1.16306	0.405122	2.26e-09	1.22e-05	0.00437187	1
DB00112	Bevacizumab	-1.21257	0.679853	1.16306	0.405122	2.26e-09	1.22e-05	0.00437187	1
DB15685	Selpercatinib	-1.19337	1.92428	1.16306	0.405122	3e-09	1.62e-05	0.0046547	1
DB01472	4-Methoxyamphetamine	-1.10772	1.07003	1.16306	0.405122	1.04e-08	5.6e-05	0.00612524	1
DB11577	Indigotindisulfonic acid	-0.908421	1.06956	1.20028	0.338728	2.4e-10	1.31e-06	0.0112347	1
DB00028	Human immunoglobulin G	-0.896492	1.30934	1.20028	0.338728	3.01e-10	1.63e-06	0.0116336	1
DB00697	Tizanidine	-0.765564	0.884395	1.20028	0.338728	3.24e-09	1.75e-05	0.0168835	1
DB00370	Mirtazapine	-0.669868	1.5768	1.17335	0.347514	5.66e-08	0.000303774	0.0218999	1
DB00433	Prochlorperazine	-0.669868	1.34113	1.17335	0.347514	5.66e-08	0.000303774	0.0218999	1
DB00668	Epinephrine	-0.669868	0.883867	1.17335	0.347514	5.66e-08	0.000303774	0.0218999	1
DB00800	Fenoldopam	-0.669868	1.62378	1.17335	0.347514	5.66e-08	0.000303774	0.0218999	1
DB00925	Phenoxybenzamine	-0.669868	1.34035	1.17335	0.347514	5.66e-08	0.000303774	0.0218999	1
DB00005	Etanercept	-0.65943	1.02422	1.17335	0.347514	6.68e-08	0.00035758	0.0225164	1
DB00268	Ropinirole	-0.484327	0.899893	1.17933	0.323632	1.37e-07	0.000732724	0.035237	1
DB01365	Mephentermine	-0.484327	1.22356	1.17933	0.323632	1.37e-07	0.000732724	0.035237	1
DB01576	Dextroamphetamine	-0.484327	0.919738	1.17933	0.323632	1.37e-07	0.000732724	0.035237	1
DB11124	Racepinephrine	-0.484327	1.21158	1.17933	0.323632	1.37e-07	0.000732724	0.035237	1
DB11278	DL-Methylephedrine	-0.484327	0.505862	1.17933	0.323632	1.37e-07	0.000732724	0.035237	1
DB00111	Daclizumab	-0.475049	1.16791	1.17933	0.323632	1.59e-07	0.000851263	0.0360494	1
DB01149	Nefazodone	-0.335895	1.48776	1.20293	0.289825	5.5e-08	0.000295064	0.0501778	1
DB06262	Droxidopa	-0.335895	1.21453	1.20293	0.289825	5.5e-08	0.000295064	0.0501778	1
DB09195	Lorpiprazole	-0.335895	0.905709	1.20293	0.289825	5.5e-08	0.000295064	0.0501778	1
DB09229	Aranidipine	-0.335895	1.18131	1.20293	0.289825	5.5e-08	0.000295064	0.0501778	1
DB09286	Pipamperone	-0.335895	1.65931	1.20293	0.289825	5.5e-08	0.000295064	0.0501778	1
DB09078	Lenvatinib	-0.316024	1.32739	1.20293	0.289825	7.99e-08	0.000427551	0.0525144	1
DB01136	Carvedilol	-0.177963	1.15479	1.16771	0.245699	2.16e-08	0.000116452	0.0712142	1
DB00182	Amphetamine	-0.129596	1.17853	1.16771	0.245699	6.46e-08	0.000345926	0.0788562	1
DB00540	Nortriptyline	0.149676	0.979611	1.16642	0.19825	1.46e-07	0.000780217	0.135446	1
